# Supplementary material for: Identification of Regions Involved in the Physical Interaction between Melanocortin Receptor Accessory Protein 2 and Prokineticin Receptor 2
Source: Biomolecules. 2022 Mar 20;12(3):474. doi: 10.3390/biom12030474 (PMC8946000; doi:10.3390/biom12030474)
Supplement: Supplementary file 1 [file biomolecules-12-00474-s001.zip]

Archive with 1 entries (1 files):
- biomolecules-1605974-supplementary.pdf
